# Supplementary material for: Exposure to Doxorubicin Modulates the Cardiac Response to Isoproterenol in Male and Female Mice
Source: Pharmaceuticals (Basel). 2023 Mar 4;16(3):391. doi: 10.3390/ph16030391 (PMC10058259; doi:10.3390/ph16030391)
Supplement: Supplementary file 1 [file pharmaceuticals-16-00391-s001.zip]

Archive with 1 entries (1 files):
- pharmaceuticals-2133219-supplementary.pdf
